# Supplementary material for: The effect of micronutrient levels on leukocyte telomere length: A Mendelian randomization study
Source: Medicine (Baltimore). 2026 Jul 3;105(27):e49408. doi: 10.1097/MD.0000000000049408 (PMC13336983; doi:10.1097/MD.0000000000049408)
Supplement: Supplementary file 1 [file medi-105-e49408-s001.xlsx]

## Sheet: 9SUP1
id.exposure	exposure	chr.exposure	pos.exposure	SNP	effect_allele.exposure	other_allele.exposure	eaf.exposure	beta.exposure	se.exposure	pval.exposure	samplesize.exposure	mr_keep.exposure	pval_origin.exposure	data_source.exposure	R2	F
ukb-b-8951	Calcium	2	147053856	rs12618785	G	C	0.399008	0.0272715	0.00561451	1.2e-06	64979	TRUE	reported	igd	0.000362964	23.5929
ukb-b-8951	Calcium	2	136608646	rs4988235	A	G	0.723274	0.032361	0.00601303	7.4e-08	64979	TRUE	reported	igd	0.000445544	28.963
ukb-b-8951	Calcium	4	39412384	rs73238581	A	C	0.347402	-0.0271448	0.00570468	2e-06	64979	TRUE	reported	igd	0.000348326	22.6411
ukb-b-8951	Calcium	5	79242663	rs4535437	G	A	0.245133	0.0316699	0.00627359	4.5e-07	64979	TRUE	reported	igd	0.000392029	25.4828
ukb-b-8951	Calcium	5	17168802	rs62347998	T	C	0.042331	0.0641566	0.0138097	3.4e-06	64979	TRUE	reported	igd	0.000332045	21.5825
ukb-b-8951	Calcium	7	116951671	rs39308	A	G	0.265051	0.0297088	0.00617194	1.5e-06	64979	TRUE	reported	igd	0.00035645	23.1693
ukb-b-8951	Calcium	8	109072593	rs2443773	G	T	0.506088	0.0272002	0.00541645	5.1e-07	64979	TRUE	reported	igd	0.000387948	25.2175
ukb-b-8951	Calcium	8	3993856	rs1714800	C	G	0.662121	0.0279524	0.00572153	1e-06	64979	TRUE	reported	igd	0.000367182	23.8671
ukb-b-8951	Calcium	8	17540356	rs7464794	C	T	0.499376	-0.0264599	0.0053917	9.2e-07	64979	TRUE	reported	igd	0.000370502	24.0831
ukb-b-8951	Calcium	9	22322947	rs117456360	A	G	0.042875	0.0626521	0.0136422	4.4e-06	64979	TRUE	reported	igd	0.00032448	21.0906
ukb-b-8951	Calcium	10	125445215	rs1219820	T	C	0.029471	-0.076443	0.015952	1.7e-06	64979	TRUE	reported	igd	0.00035328	22.9632
ukb-b-8951	Calcium	11	28743834	rs11030416	A	G	0.041915	-0.0654539	0.0136013	1.5e-06	64979	TRUE	reported	igd	0.000356273	23.1578
ukb-b-8951	Calcium	12	98645517	rs7972943	A	T	0.066174	-0.0676063	0.0139755	1.3e-06	64979	TRUE	reported	igd	0.000360006	23.4006
ukb-b-8951	Calcium	15	25947642	rs753899	C	T	0.09229	0.0462859	0.00934944	7.4e-07	64979	TRUE	reported	igd	0.000377042	24.5083
ukb-b-8951	Calcium	16	82821914	rs35683760	G	A	0.228625	-0.0310253	0.00644836	1.5e-06	64979	TRUE	reported	igd	0.000356128	23.1484
ukb-b-8951	Calcium	17	77191158	rs8067154	A	G	0.21908	-0.0300856	0.00656562	4.6e-06	64979	TRUE	reported	igd	0.000323037	20.9968
ukb-b-8951	Calcium	18	61755457	rs17712285	G	A	0.034303	-0.0709393	0.0148038	1.7e-06	64979	TRUE	reported	igd	0.000353265	22.9622
ukb-b-8951	Calcium	19	51917735	rs1974821	A	G	0.152218	0.0356787	0.00754587	2.3e-06	64979	TRUE	reported	igd	0.000343935	22.3556
ukb-b-8951	Calcium	19	12265133	rs8109178	T	A	0.121426	0.0389694	0.00834268	3e-06	64979	TRUE	reported	igd	0.000335674	21.8184
ukb-b-8951	Calcium	21	21726149	rs11088797	A	G	0.114469	0.03961	0.00849043	3.1e-06	64979	TRUE	reported	igd	0.000334836	21.7639
ukb-b-16202	Carotene	1	112869409	rs1936052	T	C	0.155936	-0.0361185	0.00766833	2.5e-06	64979	TRUE	reported	igd	0.0003413	22.1842
ukb-b-16202	Carotene	1	34362545	rs6660246	C	A	0.450266	-0.0266889	0.00553072	1.4e-06	64979	TRUE	reported	igd	0.000358236	23.2855
ukb-b-16202	Carotene	1	239923493	rs12126792	G	A	0.011509	-0.134712	0.0280049	1.5e-06	64979	TRUE	reported	igd	0.000355973	23.1383
ukb-b-16202	Carotene	4	75682041	rs77547747	C	T	0.056418	-0.055803	0.0118339	2.4e-06	64979	TRUE	reported	igd	0.000342088	22.2355
ukb-b-16202	Carotene	5	138710576	rs6596473	C	G	0.299056	0.0276423	0.00597629	3.7e-06	64979	TRUE	reported	igd	0.000329131	21.393
ukb-b-16202	Carotene	6	56842667	rs62417408	G	A	0.037772	-0.0691153	0.0146553	2.4e-06	64979	TRUE	reported	igd	0.000342166	22.2406
ukb-b-16202	Carotene	8	124357253	rs16898247	A	G	0.018968	-0.107091	0.0200309	9e-08	64979	TRUE	reported	igd	0.000439684	28.5819
ukb-b-16202	Carotene	9	139014806	rs13295574	A	G	0.303383	-0.0276722	0.00598182	3.7e-06	64979	TRUE	reported	igd	0.000329234	21.3997
ukb-b-16202	Carotene	10	8125582	rs3829931	A	T	0.973235	0.0830829	0.0177899	3e-06	64979	TRUE	reported	igd	0.00033555	21.8104
ukb-b-16202	Carotene	10	67099770	rs17800766	C	T	0.011673	-0.121685	0.0254964	1.8e-06	64979	TRUE	reported	igd	0.000350422	22.7773
ukb-b-16202	Carotene	10	135051562	rs2998143	G	A	0.603581	-0.0278722	0.00584016	1.8e-06	64979	TRUE	reported	igd	0.000350403	22.7761
ukb-b-16202	Carotene	13	92025752	rs4771831	A	G	0.351886	-0.0265212	0.00576207	4.2e-06	64979	TRUE	reported	igd	0.000325923	21.1844
ukb-b-16202	Carotene	19	54783923	rs366337	G	A	0.936764	0.0543804	0.0112221	1.3e-06	64979	TRUE	reported	igd	0.000361249	23.4814
ukb-b-16202	Carotene	22	43746623	rs117731008	A	G	0.016818	0.0977133	0.0212277	4.2e-06	64979	TRUE	reported	igd	0.000325977	21.1879
ukb-b-16202	Carotene	22	25237108	rs5760695	C	T	0.086598	0.0468481	0.0100556	3.2e-06	64979	TRUE	reported	igd	0.000333926	21.7047
ukb-b-11349	Folate	2	34515489	rs78074774	T	C	0.044671	0.0601471	0.0131667	4.9e-06	64979	TRUE	reported	igd	0.000321043	20.8671
ukb-b-11349	Folate	2	140739695	rs139588363	C	T	0.058137	0.05368	0.0116503	4.1e-06	64979	TRUE	reported	igd	0.000326615	21.2294
ukb-b-11349	Folate	3	115406478	rs3772928	C	T	0.575413	-0.0272574	0.00552739	8.2e-07	64979	TRUE	reported	igd	0.000374105	24.3173
ukb-b-11349	Folate	7	14144445	rs76630415	G	T	0.212036	-0.0373906	0.00670304	2.4e-08	64979	TRUE	reported	igd	0.00047863	31.1149
ukb-b-11349	Folate	8	3463535	rs2449166	T	C	0.471417	0.0252219	0.00546681	4e-06	64979	TRUE	reported	igd	0.000327471	21.285
ukb-b-11349	Folate	10	87848038	rs7074988	G	A	0.063705	-0.051278	0.0111147	4e-06	64979	TRUE	reported	igd	0.000327455	21.284
ukb-b-11349	Folate	16	77060066	rs1502443	G	C	0.630046	0.0258943	0.00563529	4.3e-06	64979	TRUE	reported	igd	0.000324834	21.1136
ukb-b-11349	Folate	17	7499349	rs16956822	A	G	0.02616	-0.0792943	0.017182	3.9e-06	64979	TRUE	reported	igd	0.000327658	21.2972
ukb-b-11349	Folate	18	3016615	rs8085166	G	A	0.676915	0.0278138	0.00581169	1.7e-06	64979	TRUE	reported	igd	0.000352363	22.9035
ukb-b-11349	Folate	18	482310	rs148031795	T	C	0.015003	0.104439	0.0223794	3.1e-06	64979	TRUE	reported	igd	0.00033505	21.7779
ukb-b-11349	Folate	20	13683165	rs79975477	T	C	0.030964	0.0731991	0.0156345	2.8e-06	64979	TRUE	reported	igd	0.000337228	21.9195
ukb-b-11349	Folate	22	31013399	rs76802001	A	G	0.036193	-0.0677158	0.0147765	4.6e-06	64979	TRUE	reported	igd	0.00032309	21.0002
ukb-b-11349	Folate	22	46147495	rs79748722	T	C	0.027963	-0.0756746	0.0164864	4.4e-06	64979	TRUE	reported	igd	0.000324142	21.0686
ukb-b-20447	Iron	1	117854279	rs17257441	T	C	0.126337	-0.037713	0.0082347	4.7e-06	64979	TRUE	reported	igd	0.000322681	20.9736
ukb-b-20447	Iron	2	158307375	rs155599	C	T	0.705232	0.0302901	0.00594077	3.4e-07	64979	TRUE	reported	igd	0.000399916	25.9958
ukb-b-20447	Iron	4	106218428	rs2647238	C	T	0.587057	-0.0254293	0.00548898	3.6e-06	64979	TRUE	reported	igd	0.000330194	21.4621
ukb-b-20447	Iron	5	107434101	rs148244439	T	C	0.05238	0.0591791	0.0122191	1.3e-06	64979	TRUE	reported	igd	0.000360851	23.4555
ukb-b-20447	Iron	7	44769013	rs799443	A	T	0.669263	-0.0300914	0.00573687	1.6e-07	64979	TRUE	reported	igd	0.000423231	27.512
ukb-b-20447	Iron	7	1892529	rs56256289	T	C	0.187345	0.0325776	0.00689983	2.3e-06	64979	TRUE	reported	igd	0.000342957	22.2919
ukb-b-20447	Iron	7	1424928	rs6463742	C	T	0.483906	0.0261434	0.00555803	2.6e-06	64979	TRUE	reported	igd	0.000340378	22.1243
ukb-b-20447	Iron	8	87664244	rs9297943	G	T	0.64236	0.0265312	0.00562917	2.4e-06	64979	TRUE	reported	igd	0.000341746	22.2132
ukb-b-20447	Iron	10	128317498	rs1370102	A	C	0.430564	-0.0252135	0.00545817	3.8e-06	64979	TRUE	reported	igd	0.000328289	21.3382
ukb-b-20447	Iron	11	90693179	rs118189684	C	T	0.055045	0.0593252	0.0120713	8.9e-07	64979	TRUE	reported	igd	0.000371566	24.1522
ukb-b-20447	Iron	11	107791031	rs114738685	T	C	0.056454	0.0553606	0.0117311	2.4e-06	64979	TRUE	reported	igd	0.000342612	22.2695
ukb-b-20447	Iron	20	46633015	rs116863411	T	A	0.018475	-0.0946561	0.0204154	3.5e-06	64979	TRUE	reported	igd	0.000330723	21.4965
ukb-b-7372	Magnesium	1	208139949	rs2745938	T	G	0.647485	0.0269243	0.00561835	1.6e-06	64979	TRUE	reported	igd	0.000353301	22.9645
ukb-b-7372	Magnesium	2	104993244	rs116740989	A	C	0.012118	0.117547	0.0250756	2.8e-06	64979	TRUE	reported	igd	0.000338065	21.9739
ukb-b-7372	Magnesium	4	79596378	rs114575778	A	G	0.010278	-0.145164	0.0274331	1.2e-07	64979	TRUE	reported	igd	0.000430733	27.9998
ukb-b-7372	Magnesium	5	179052804	rs116028267	G	C	0.037774	-0.0666131	0.014422	3.9e-06	64979	TRUE	reported	igd	0.000328211	21.3331
ukb-b-7372	Magnesium	5	79242663	rs4535437	G	A	0.245133	0.0302082	0.00623112	1.2e-06	64979	TRUE	reported	igd	0.000361566	23.502
ukb-b-7372	Magnesium	6	46322293	rs114989460	C	T	0.018108	0.0957603	0.0208955	4.6e-06	64979	TRUE	reported	igd	0.000323111	21.0016
ukb-b-7372	Magnesium	7	153872931	rs144862520	T	C	0.041085	-0.0703248	0.0153669	4.7e-06	64979	TRUE	reported	igd	0.000322204	20.9426
ukb-b-7372	Magnesium	8	136152474	rs77126457	A	G	0.01442	0.114984	0.0227843	4.5e-07	64979	TRUE	reported	igd	0.000391796	25.4677
ukb-b-7372	Magnesium	9	110307810	rs76330086	T	C	0.014805	-0.101588	0.0221236	4.4e-06	64979	TRUE	reported	igd	0.000324384	21.0843
ukb-b-7372	Magnesium	9	137753121	rs7022555	T	C	0.011648	-0.120695	0.025269	1.8e-06	64979	TRUE	reported	igd	0.000350976	22.8134
ukb-b-7372	Magnesium	10	30048948	rs1247081	T	G	0.507657	0.0256696	0.00536614	1.7e-06	64979	TRUE	reported	igd	0.000352037	22.8824
ukb-b-7372	Magnesium	11	90779474	rs116979507	T	C	0.038674	0.063628	0.0138895	4.6e-06	64979	TRUE	reported	igd	0.000322857	20.985
ukb-b-7372	Magnesium	11	118572267	rs573905	G	A	0.547365	0.0275402	0.00538992	3.2e-07	64979	TRUE	reported	igd	0.000401626	26.107
ukb-b-7372	Magnesium	12	28448965	rs147150587	A	G	0.01026	0.128307	0.0276315	3.4e-06	64979	TRUE	reported	igd	0.000331722	21.5615
ukb-b-7372	Magnesium	13	100899519	rs7339029	T	G	0.134142	0.0362754	0.00792269	4.7e-06	64979	TRUE	reported	igd	0.000322527	20.9636
ukb-b-7372	Magnesium	18	70714102	rs1559583	C	T	0.784627	-0.0303381	0.00654176	3.5e-06	64979	TRUE	reported	igd	0.00033088	21.5067
ukb-b-7372	Magnesium	20	38900761	rs111419911	G	A	0.309961	-0.0292815	0.00587917	6.3e-07	64979	TRUE	reported	igd	0.000381607	24.8051
ukb-b-17881	Potassium	1	208139949	rs2745938	T	G	0.647485	0.0261087	0.00566968	4.1e-06	64979	TRUE	reported	igd	0.000326241	21.2051
ukb-b-17881	Potassium	3	115406478	rs3772928	C	T	0.575413	-0.0265481	0.00551354	1.5e-06	64979	TRUE	reported	igd	0.000356679	23.1842
ukb-b-17881	Potassium	5	154885392	rs114300683	A	G	0.011896	-0.114807	0.0248968	4e-06	64979	TRUE	reported	igd	0.000327141	21.2636
ukb-b-17881	Potassium	5	107434101	rs148244439	T	C	0.05238	0.0566213	0.0122646	3.9e-06	64979	TRUE	reported	igd	0.000327897	21.3128
ukb-b-17881	Potassium	5	34461430	rs145857065	C	T	0.029938	-0.0828746	0.0172848	1.6e-06	64979	TRUE	reported	igd	0.000353661	22.988
ukb-b-17881	Potassium	8	136152474	rs77126457	A	G	0.01442	0.105123	0.0229918	4.8e-06	64979	TRUE	reported	igd	0.000321615	20.9043
ukb-b-17881	Potassium	8	9139385	rs35579431	T	C	0.265517	0.0291435	0.00612595	2e-06	64979	TRUE	reported	igd	0.000348187	22.632
ukb-b-17881	Potassium	9	20241351	rs7040926	C	T	0.065112	-0.0510548	0.0111197	4.4e-06	64979	TRUE	reported	igd	0.00032432	21.0801
ukb-b-17881	Potassium	10	22286351	rs10764330	G	A	0.699138	0.0278001	0.00591821	2.6e-06	64979	TRUE	reported	igd	0.000339462	22.0647
ukb-b-17881	Potassium	10	2601269	rs12412051	C	G	0.034366	0.072528	0.0149208	1.2e-06	64979	TRUE	reported	igd	0.000363493	23.6273
ukb-b-17881	Potassium	10	61280467	rs1360913	T	A	0.576754	0.0277716	0.00550061	4.4e-07	64979	TRUE	reported	igd	0.000392136	25.4898
ukb-b-17881	Potassium	11	103993635	rs361294	C	A	0.691303	-0.0282084	0.00592974	2e-06	64979	TRUE	reported	igd	0.000348146	22.6294
ukb-b-17881	Potassium	11	14154711	rs7479680	C	A	0.144251	-0.0380825	0.00775317	9e-07	64979	TRUE	reported	igd	0.000371157	24.1256
ukb-b-17881	Potassium	12	101439551	rs12296227	T	G	0.267093	0.0284413	0.00615091	3.8e-06	64979	TRUE	reported	igd	0.000328931	21.38
ukb-b-17881	Potassium	14	73222641	rs77824658	G	A	0.089995	0.0438189	0.00954414	4.4e-06	64979	TRUE	reported	igd	0.000324291	21.0783
ukb-b-9596	Vitamin A	2	2715467	rs72774943	T	C	0.060578	-0.002746	0.000600626	4.8e-06	460351	TRUE	reported	igd	4.54029e-05	20.9021
ukb-b-9596	Vitamin A	3	80320484	rs4131899	T	C	0.517144	-0.00137242	0.000286396	1.7e-06	460351	TRUE	reported	igd	4.98803e-05	22.9635
ukb-b-9596	Vitamin A	6	24351057	rs72833036	G	A	0.062195	0.00330275	0.000596894	3.1e-08	460351	TRUE	reported	igd	6.65027e-05	30.6165
ukb-b-9596	Vitamin A	7	94018115	rs10248388	C	A	0.047882	0.00312721	0.000672797	3.4e-06	460351	TRUE	reported	igd	4.69285e-05	21.6045
ukb-b-9596	Vitamin A	8	1865205	rs4379489	G	A	0.213025	0.00160931	0.000350157	4.3e-06	460351	TRUE	reported	igd	4.58823e-05	21.1228
ukb-b-9596	Vitamin A	9	90007027	rs1953042	C	T	0.164011	0.0018439	0.0003923	2.6e-06	460351	TRUE	reported	igd	4.79875e-05	22.0921
ukb-b-9596	Vitamin A	10	102049300	rs3978773	A	T	0.508867	-0.0014102	0.000287566	9.4e-07	460351	TRUE	reported	igd	5.22366e-05	24.0483
ukb-b-9596	Vitamin A	10	134745108	rs74161932	C	T	0.102251	0.00225535	0.000473569	1.9e-06	460351	TRUE	reported	igd	4.92664e-05	22.6809
ukb-b-9596	Vitamin A	11	27337345	rs1478684	G	T	0.229402	0.00165031	0.000342305	1.4e-06	460351	TRUE	reported	igd	5.04886e-05	23.2436
ukb-b-9596	Vitamin A	13	70649177	rs7330997	C	T	0.134216	-0.00202514	0.00042208	1.6e-06	460351	TRUE	reported	igd	5.00046e-05	23.0207
ukb-b-9596	Vitamin A	18	72942835	rs2581667	G	A	0.857971	0.0019536	0.000416108	2.7e-06	460351	TRUE	reported	igd	4.78795e-05	22.0423
ukb-b-9596	Vitamin A	21	17820437	rs9982066	A	C	0.488865	0.00146405	0.000291388	5e-07	460351	TRUE	reported	igd	5.48347e-05	25.2445
ukb-b-9596	Vitamin A	22	28109329	rs6005584	C	G	0.08931	-0.00231054	0.000503359	4.4e-06	460351	TRUE	reported	igd	4.5768e-05	21.0702
ukb-b-19524	Vitamin B12	1	247272298	rs10924919	T	C	0.394475	-0.0286276	0.0056423	3.9e-07	64979	TRUE	reported	igd	0.000396016	25.7421
ukb-b-19524	Vitamin B12	1	78554861	rs112961770	C	G	0.023005	-0.0888494	0.0184324	1.4e-06	64979	TRUE	reported	igd	0.000357451	23.2344
ukb-b-19524	Vitamin B12	5	160155731	rs67568068	C	T	0.212722	-0.0317378	0.00664671	1.8e-06	64979	TRUE	reported	igd	0.000350764	22.7996
ukb-b-19524	Vitamin B12	7	36745068	rs148901823	G	A	0.080711	-0.0486291	0.0100516	1.3e-06	64979	TRUE	reported	igd	0.000360075	23.405
ukb-b-19524	Vitamin B12	10	71424622	rs12776611	A	G	0.022116	-0.0878135	0.0188958	3.4e-06	64979	TRUE	reported	igd	0.000332257	21.5963
ukb-b-19524	Vitamin B12	10	118044136	rs1419875	G	T	0.200804	-0.0315231	0.00683151	3.9e-06	64979	TRUE	reported	igd	0.000327574	21.2917
ukb-b-19524	Vitamin B12	14	106827305	rs61994378	C	T	0.027799	0.0934555	0.0197741	2.3e-06	64979	TRUE	reported	igd	0.000343632	22.3359
ukb-b-19524	Vitamin B12	20	33777099	rs6088761	G	A	0.390333	0.0292724	0.00627081	3e-06	64979	TRUE	reported	igd	0.000335236	21.7899
ukb-b-19524	Vitamin B12	22	34612149	rs388561	C	T	0.880654	0.040271	0.00854945	2.5e-06	64979	TRUE	reported	igd	0.00034134	22.1868
ukb-b-7864	Vitamin B6	1	172810049	rs188211816	A	G	0.029475	-0.0786243	0.0162809	1.4e-06	64979	TRUE	reported	igd	0.00035878	23.3208
ukb-b-7864	Vitamin B6	2	158307375	rs155599	C	T	0.705232	0.0342533	0.00598463	1e-08	64979	TRUE	reported	igd	0.000503893	32.758
ukb-b-7864	Vitamin B6	3	115406478	rs3772928	C	T	0.575413	-0.0292449	0.00553405	1.3e-07	64979	TRUE	reported	igd	0.00042959	27.9255
ukb-b-7864	Vitamin B6	4	91118956	rs141933624	A	G	0.021473	-0.0897347	0.0192811	3.3e-06	64979	TRUE	reported	igd	0.000333226	21.6593
ukb-b-7864	Vitamin B6	4	103988054	rs183178622	T	C	0.018261	-0.0989483	0.0206841	1.7e-06	64979	TRUE	reported	igd	0.000352061	22.8839
ukb-b-7864	Vitamin B6	5	153476869	rs77806858	C	T	0.070369	-0.0505124	0.0106104	1.9e-06	64979	TRUE	reported	igd	0.000348665	22.6631
ukb-b-7864	Vitamin B6	6	120371988	rs12198456	T	C	0.018652	0.0919531	0.0197234	3.1e-06	64979	TRUE	reported	igd	0.000334388	21.7348
ukb-b-7864	Vitamin B6	8	21550838	rs74640671	T	C	0.010958	-0.127176	0.02738	3.4e-06	64979	TRUE	reported	igd	0.000331915	21.574
ukb-b-7864	Vitamin B6	10	2601269	rs12412051	C	G	0.034366	0.0708635	0.0149768	2.2e-06	64979	TRUE	reported	igd	0.000344417	22.3869
ukb-b-7864	Vitamin B6	11	103993635	rs361294	C	A	0.691303	-0.0273612	0.00595181	4.3e-06	64979	TRUE	reported	igd	0.000325131	21.1329
ukb-b-7864	Vitamin B6	11	14163360	rs12226112	T	G	0.341372	0.0283412	0.00572659	7.5e-07	64979	TRUE	reported	igd	0.000376797	24.4924
ukb-b-7864	Vitamin B6	13	90476979	rs9560457	T	C	0.40416	0.0255037	0.00553964	4.1e-06	64979	TRUE	reported	igd	0.000326083	21.1948
ukb-b-7864	Vitamin B6	14	80883798	rs10138490	C	T	0.060543	-0.0534963	0.0114138	2.8e-06	64979	TRUE	reported	igd	0.000337961	21.9671
ukb-b-7864	Vitamin B6	14	22113999	rs34938615	G	A	0.011377	-0.122024	0.0264416	3.9e-06	64979	TRUE	reported	igd	0.000327642	21.2962
ukb-b-7864	Vitamin B6	16	48911591	rs7205927	C	A	0.411922	-0.0257861	0.00553457	3.2e-06	64979	TRUE	reported	igd	0.000333953	21.7065
ukb-b-7864	Vitamin B6	19	54972918	rs3745438	C	T	0.033702	-0.071266	0.0155965	4.9e-06	64979	TRUE	reported	igd	0.000321217	20.8784
ukb-b-7864	Vitamin B6	22	44202370	rs67450584	T	C	0.158007	0.036705	0.00745732	8.6e-07	64979	TRUE	reported	igd	0.000372692	24.2254
ukb-b-7864	Vitamin B6	22	17837908	rs7292147	C	G	0.438222	-0.0258379	0.00550612	2.7e-06	64979	TRUE	reported	igd	0.000338768	22.0196
ukb-b-19390	Vitamin C	3	165589571	rs7626478	A	G	0.720257	0.0279796	0.00610134	4.5e-06	64979	TRUE	reported	igd	0.000323533	21.029
ukb-b-19390	Vitamin C	3	81252851	rs114598078	T	C	0.042309	0.0655782	0.0137636	1.9e-06	64979	TRUE	reported	igd	0.000349245	22.7008
ukb-b-19390	Vitamin C	3	155038283	rs4481190	C	A	0.351041	-0.0306375	0.00574377	9.6e-08	64979	TRUE	reported	igd	0.000437673	28.4511
ukb-b-19390	Vitamin C	10	135260228	rs61868302	T	C	0.060676	-0.0571013	0.0118391	1.4e-06	64979	TRUE	reported	igd	0.000357871	23.2617
ukb-b-19390	Vitamin C	12	26949117	rs17482258	T	C	0.099073	0.042829	0.00926045	3.7e-06	64979	TRUE	reported	igd	0.000329076	21.3894
ukb-b-19390	Vitamin C	12	52340724	rs2018201	G	T	0.026551	-0.0808079	0.0171646	2.5e-06	64979	TRUE	reported	igd	0.000340972	22.1629
ukb-b-19390	Vitamin C	13	66965411	rs9540734	A	G	0.477524	-0.0259285	0.00548469	2.3e-06	64979	TRUE	reported	igd	0.000343818	22.3479
ukb-b-19390	Vitamin C	15	33927389	rs4238567	C	T	0.522046	0.0253068	0.00550812	4.3e-06	64979	TRUE	reported	igd	0.000324753	21.1084
ukb-b-19390	Vitamin C	17	68115897	rs11650824	A	T	0.035071	0.0794787	0.0158822	5.6e-07	64979	TRUE	reported	igd	0.000385247	25.0419
ukb-b-19390	Vitamin C	22	25211229	rs1883993	A	G	0.095419	0.044959	0.00935324	1.5e-06	64979	TRUE	reported	igd	0.000355453	23.1045
ukb-b-18593	Vitamin D	2	35598885	rs4395237	G	T	0.049626	-0.0601061	0.0127619	2.5e-06	64979	TRUE	reported	igd	0.00034126	22.1816
ukb-b-18593	Vitamin D	3	145453826	rs2399949	C	T	0.184585	-0.034239	0.00705966	1.2e-06	64979	TRUE	reported	igd	0.000361863	23.5213
ukb-b-18593	Vitamin D	3	186632942	rs75713989	T	C	0.129857	0.039147	0.00816677	1.6e-06	64979	TRUE	reported	igd	0.000353484	22.9765
ukb-b-18593	Vitamin D	5	76259816	rs57038272	T	C	0.176978	0.0333323	0.00723695	4.1e-06	64979	TRUE	reported	igd	0.000326366	21.2132
ukb-b-18593	Vitamin D	6	69521978	rs582962	A	G	0.684179	-0.0283174	0.00608067	3.2e-06	64979	TRUE	reported	igd	0.000333646	21.6866
ukb-b-18593	Vitamin D	6	709090	rs9328367	T	A	0.510148	0.0261798	0.00561666	3.1e-06	64979	TRUE	reported	igd	0.00033424	21.7252
ukb-b-18593	Vitamin D	7	108727403	rs117693112	A	G	0.04134	0.0682431	0.0144786	2.4e-06	64979	TRUE	reported	igd	0.000341777	22.2152
ukb-b-18593	Vitamin D	7	54674873	rs679830	C	T	0.948622	-0.0601819	0.012755	2.4e-06	64979	TRUE	reported	igd	0.000342491	22.2617
ukb-b-18593	Vitamin D	7	36760624	rs80261862	T	C	0.097814	-0.0448741	0.00926708	1.3e-06	64979	TRUE	reported	igd	0.000360725	23.4473
ukb-b-18593	Vitamin D	9	84986248	rs17301981	C	T	0.088198	-0.0437855	0.00958474	4.9e-06	64979	TRUE	reported	igd	0.000321061	20.8683
ukb-b-18593	Vitamin D	10	44421069	rs74593039	C	G	0.157655	0.0350049	0.00753919	3.4e-06	64979	TRUE	reported	igd	0.000331659	21.5573
ukb-b-18593	Vitamin D	12	103586618	rs61942184	C	G	0.027543	0.0822174	0.0177573	3.7e-06	64979	TRUE	reported	igd	0.000329805	21.4368
ukb-b-18593	Vitamin D	14	103462580	rs35775421	A	G	0.053231	-0.0559707	0.0122186	4.6e-06	64979	TRUE	reported	igd	0.000322824	20.9829
ukb-b-18593	Vitamin D	18	75110848	rs10469075	T	C	0.189076	-0.0324603	0.00701256	3.7e-06	64979	TRUE	reported	igd	0.000329637	21.4259
ukb-b-6888	Vitamin E	1	109514347	rs536912	A	C	0.736049	0.0304596	0.00620091	9e-07	64979	TRUE	reported	igd	0.000371196	24.1282
ukb-b-6888	Vitamin E	1	169521853	rs6033	G	A	0.072493	-0.0516563	0.0105563	9.9e-07	64979	TRUE	reported	igd	0.000368375	23.9447
ukb-b-6888	Vitamin E	7	37364666	rs2723979	G	T	0.583758	-0.0266142	0.00552745	1.5e-06	64979	TRUE	reported	igd	0.000356656	23.1827
ukb-b-6888	Vitamin E	7	9684248	rs979218	C	A	0.098036	-0.0430325	0.00922259	3.1e-06	64979	TRUE	reported	igd	0.000334941	21.7708
ukb-b-6888	Vitamin E	9	37024435	rs79966958	T	C	0.012689	-0.116527	0.024505	2e-06	64979	TRUE	reported	igd	0.000347872	22.6116
ukb-b-6888	Vitamin E	11	13249759	rs12421920	G	A	0.093546	-0.0434479	0.00938496	3.7e-06	64979	TRUE	reported	igd	0.000329728	21.4318
ukb-b-6888	Vitamin E	13	97282672	rs111306778	A	G	0.089621	-0.0479658	0.00957227	5.4e-07	64979	TRUE	reported	igd	0.000386272	25.1085
ukb-b-6888	Vitamin E	14	77596398	rs4903544	T	C	0.30035	-0.0295098	0.0060211	9.5e-07	64979	TRUE	reported	igd	0.000369528	24.0197
ukb-b-6888	Vitamin E	15	92561644	rs12899673	A	G	0.333079	0.0268951	0.00581803	3.8e-06	64979	TRUE	reported	igd	0.00032876	21.3688
ukb-b-6888	Vitamin E	17	14785162	rs35218694	G	A	0.034459	-0.0741637	0.0153104	1.3e-06	64979	TRUE	reported	igd	0.000360977	23.4637
ukb-b-6888	Vitamin E	17	51353081	rs71385328	G	A	0.011307	0.130015	0.0262064	7e-07	64979	TRUE	reported	igd	0.000378647	24.6127
ukb-b-6888	Vitamin E	22	44361713	rs12165526	A	T	0.100636	0.0479017	0.00917775	1.8e-07	64979	TRUE	reported	igd	0.000419058	27.2406
ieu-a-1073	Copper	1	151344741	rs2769264	G	T	0.161	0.313	0.034	2.63e-20	2603	TRUE	reported	igd	0.0315313	84.6832
ieu-a-1073	Copper	1	3691528	rs1175550	G	A	0.2187	0.198	0.032	5.03e-10	2603	TRUE	reported	igd	0.0144949	38.2557
ieu-a-1073	Copper	4	113948790	rs10014072	G	A	0.672	-0.164	0.034	1.13e-06	2603	TRUE	reported	igd	0.00885913	23.2486
ieu-a-1073	Copper	5	84583769	rs12153606	T	G	0.1938	-0.159	0.034	2.5e-06	2603	TRUE	reported	igd	0.00833161	21.8526
ieu-a-1073	Copper	6	66929048	rs3857536	T	C	0.5517	-0.129	0.028	4.08e-06	2603	TRUE	reported	igd	0.00808839	21.2095
ieu-a-1073	Copper	12	76064528	rs12582659	C	T	0.0268	1.262	0.27	2.86e-06	2603	TRUE	reported	igd	0.00832314	21.8302
ieu-a-1077	Selenium	1	202542202	rs4950779	C	T	0.0338	0.673	0.132	3.16e-07	2603	TRUE	reported	igd	0.00988764	25.9746
ieu-a-1077	Selenium	4	63796543	rs10023369	A	G	0.497	-0.144	0.029	4.42e-07	2603	TRUE	reported	igd	0.0093834	24.6374
ieu-a-1077	Selenium	5	78411324	rs7700970	T	C	0.3171	0.265	0.037	7.17e-13	2603	TRUE	reported	igd	0.0193259	51.2572
ieu-a-1077	Selenium	8	26910716	rs11779526	T	A	0.2942	0.153	0.032	1.68e-06	2603	TRUE	reported	igd	0.00870585	22.8428
ieu-a-1077	Selenium	15	63571121	rs7163368	C	T	0.2366	0.158	0.034	4e-06	2603	TRUE	reported	igd	0.00822799	21.5786
ieu-a-1077	Selenium	17	59538794	rs3785832	C	T	0.4036	-0.146	0.031	1.82e-06	2603	TRUE	reported	igd	0.00844935	22.164
ieu-a-1079	Zinc	2	154568757	rs10931753	C	G	0.664	-0.129	0.028	4.94e-06	2603	TRUE	reported	igd	0.00808839	21.2095
ieu-a-1079	Zinc	4	5930033	rs4333127	A	G	0.9026	0.218	0.047	3e-06	2603	TRUE	reported	igd	0.00819725	21.4973
ieu-a-1079	Zinc	7	15630871	rs11763353	G	A	0.166	-0.192	0.039	6.9e-07	2603	TRUE	reported	igd	0.00922516	24.2181
ieu-a-1079	Zinc	8	86268313	rs1532423	G	A	0.6292	-0.178	0.026	6.4e-12	2603	TRUE	reported	igd	0.0176876	46.8338
ieu-a-1079	Zinc	11	80928809	rs11232535	C	T	0.0547	0.325	0.065	6.73e-07	2603	TRUE	reported	igd	0.00951294	24.9808
ieu-a-1079	Zinc	14	65473196	rs7148590	A	G	0.4841	-0.14	0.026	1.37e-07	2603	TRUE	reported	igd	0.011016	28.9718
ieu-a-1079	Zinc	14	86817096	rs10484100	G	A	0.0895	-0.209	0.045	3.3e-06	2603	TRUE	reported	igd	0.00821882	21.5543
ieu-a-1079	Zinc	15	75334184	rs2120019	C	T	0.2078	-0.287	0.033	1.55e-18	2603	TRUE	reported	igd	0.0282372	75.5792
